# Supplementary material for: Melatonin and Its Metabolites Can Serve as Agonists on the Aryl Hydrocarbon Receptor and Peroxisome Proliferator-Activated Receptor Gamma
Source: Int J Mol Sci. 2023 Oct 23;24(20):15496. doi: 10.3390/ijms242015496 (PMC10607054; doi:10.3390/ijms242015496)
Supplement: Supplementary file 1 [file ijms-24-15496-s001.zip]

Archive with 1 entries (1 files):
- ijms-2600395-supplementary.pdf
